# Supplementary material for: T-Cell Receptor Repertoire as a Predictor of Immune-Related Adverse Events in Renal Cell Carcinoma
Source: Curr Issues Mol Biol. 2023 Nov 9;45(11):8939–49. doi: 10.3390/cimb45110561 (PMC10670264; doi:10.3390/cimb45110561)
Supplement: Supplementary file 1 [file cimb-45-00561-s001.zip › CIMB_Rep_Supplementary_table_revised.xlsx]

## Sheet: Table S1
The primers used in this study.
Gene	PCR	Primer	Sequence
Universal	cDNA	BSL-18E	AAAGCGGCCGCATGCTTTTTTTTTTTTTTTTTTVN
	Adaptor	P10EA	GGGAATTCGG
	1st, 2nd	P20EA	TAATACGACTCCGAATTCCC
	Tag	P22EA-ST1-R	GTCTCGTGGGCTCGGAGATGTGTATAAGAGACAGCTAATACGACTCCGAATTCCC
TCR α	1st PCR	CA1	TGTTGAAGGCGTTTGCACATGCA
	2nd PCR	CA2	GTGCATAGACCTCATGTCTAGCA
	Tag PCR	CA-ST1-R	TCGTCGGCAGCGTCAGATGTGTATAAGAGACAGGAGGGTCAGGGTTCTGGA
TCR β	1st PCR	CB1(2)	GAACTGGACTTGACAGCGGAACT
	2nd PCR	CB2	AGGCAGTATCTGGAGTCATTGAG
	Tag PCR	CB-ST1-R	TCGTCGGCAGCGTCAGATGTGTATAAGAGACAGGCTCAAACACAGCGACCTC

## Sheet: Table S2
%Reads
variable	RCC1	RCC2	RCC3	RCC4	RCC5	RCC6
TRBV2	5.96069	3.17153	3.91888	4.42781	2.30033	5.15701
TRBV3-1	2.88206	2.44526	4.40935	3.00185	3.97426	3.21846
TRBV4-1	2.58231	1.60404	2.31123	3.05459	1.28988	1.68221
TRBV4-2	1.02621	1.07381	1.3213	1.09403	1.00515	0.800164
TRBV4-3	0.004095	1.21996	2.67682	0.00620431	1.47263	0.00356024
TRBV5-1	8.51351	2.13515	4.8818	4.38231	6.36464	5.07957
TRBV5-3	0.00819001	0.00356452	0.0198105	0.0155108	0.0119188	0.00534036
TRBV5-4	1.57658	1.60136	1.37533	0.870671	1.0568	1.1998
TRBV5-5	1.03276	0.643396	0.702974	0.820003	0.803856	0.603461
TRBV5-6	0.982801	0.581908	1.04756	1.01751	0.748235	1.04938
TRBV5-7	0.027846	0.0267339	0.00780415	0.0113746	0.00529724	0.00267018
TRBV5-8	0.113841	0.0641614	0.16929	0.144767	0.0542967	0.1433
TRBV6-1	3	4.63121	2.38027	2.84261	4.71719	3.36354
TRBV6-2	0	0	0	0	0	0
TRBV6-3	2.22113	3.98424	4.34811	2.46931	3.43261	2.52599
TRBV6-4	0.261261	0.0686171	0.310365	0.368122	0.242349	0.321312
TRBV6-5	2.6683	3.84701	2.28662	3.58816	3.65775	5.04397
TRBV6-6	1.60688	2.8935	1.76014	2.81055	3.12008	3.21757
TRBV6-7	0.2457	0	0.0288153	0.0144767	0.117864	0.0453931
TRBV6-8	0.004095	0.00267339	0.0186099	0.0020681	0.00397293	0.00178012
TRBV6-9	0.001638	0.00267339	0.00720383	0.0382599	0.00662155	0.00623042
TRBV7-1	0.000819001	0	0.000600319	0	0	0
TRBV7-2	3.73055	3.55026	6.05482	2.18702	5.58727	1.80415
TRBV7-3	1.35381	0.726271	1.4978	1.18916	0.870072	1.01912
TRBV7-4	0.00900901	0.000891131	0.0174093	0.0475664	0.00529724	0.0462831
TRBV7-6	0.887797	1.29659	0.823038	0.613192	0.871396	0.763671
TRBV7-7	0.149058	0.483884	0.190301	0.230593	0.17216	0.156651
TRBV7-8	1.87142	1.63879	1.3075	1.46318	2.14936	0.985296
TRBV7-9	5.94267	6.229	4.81276	4.74216	4.68144	3.79254
TRBV9	2.07781	1.43739	2.14854	1.81166	1.50707	1.49708
TRBV10-1	0.353808	0.818949	0.408817	0.238866	0.152296	0.168221
TRBV10-2	0.711712	0.152383	0.549292	0.355714	0.337699	0.74676
TRBV10-3	1.79853	1.00787	1.52421	1.54177	1.57725	1.65996
TRBV11-1	0.411957	0.308331	0.52648	0.343305	0.733668	0.492203
TRBV11-2	3.3923	2.47289	3.68596	2.49723	2.69762	2.73248
TRBV11-3	2.03849	0.0401009	1.1292	0.572864	0.256916	0.390736
TRBV12-3	1.03604	1.30283	1.07577	1.32669	0.964098	1.28525
TRBV12-4	2.54218	0.990937	1.78955	2.76505	1.24485	1.33776
TRBV12-5	0.372645	0.459823	0.159685	0.0579069	0.219836	0.181572
TRBV13	0.575758	0.405464	0.576307	0.96477	0.353591	1.352
TRBV14	0.475839	0.382295	0.82784	0.882046	0.852856	0.847337
TRBV15	1.5905	4.19544	1.66409	3.28104	1.32034	1.4241
TRBV16	0.010647	0.0356452	0.0576307	0.0361918	0.0251619	0.0676445
TRBV17	0	0	0	0	0	0
TRBV18	2.06306	1.73147	2.01047	2.03812	1.36139	3.07872
TRBV19	3.48239	3.62155	3.62533	2.56341	2.68305	3.54333
TRBV20-1	8.67731	10.1981	7.74052	8.71912	12.9809	10.2668
TRBV20/OR9-2	0.144963	0.0802018	0.0792422	0.0537707	0.0145674	0.0480632
TRBV23-1	0.287469	0.174662	0.308564	0.521162	0.395969	0.327542
TRBV23/OR9-2	0	0	0	0	0	0
TRBV24-1	1.22277	0.587255	0.97672	0.401212	0.892585	1.08587
TRBV24/OR9-2	0.277641	0.0926776	0.159685	0.0951327	0.222484	0.15131
TRBV25-1	1.51024	1.35006	1.19644	1.20881	1.72955	1.35111
TRBV27	1.4267	1.29481	1.21925	2.00606	1.28061	2.81348
TRBV28	2.26945	13.5755	6.68996	12.6982	6.33683	8.26332
TRBV29-1	11.0262	8.1583	9.93469	10.4212	9.73633	11.7497
TRBV29/OR9-2	0.00900901	0.00623791	0.00480255	0.00723836	0.00794586	0.00623042
TRBV30	1.54955	1.19233	1.24446	1.13849	1.39185	1.09299

## Sheet: Table S3
%Reads
variable	RCC1	RCC2	RCC3	RCC4	RCC5	RCC6
TRBJ1-1	10.8698	10.9983	11.1707	9.34059	11.209	10.7208
TRBJ1-2	7.68468	8.60208	7.26927	7.23319	6.30901	7.76221
TRBJ1-3	2.92219	1.93464	1.91622	2.36901	1.74279	1.75609
TRBJ1-4	2.99672	2.69656	2.79269	3.03804	6.51561	3.16683
TRBJ1-5	5.92629	9.93967	5.86272	7.52789	6.68644	6.08445
TRBJ1-6	2.09664	2.28397	2.42109	2.95842	2.73205	2.10499
TRBJ2-1	21.498	16.3246	16.4728	20.1123	21.8405	18.4349
TRBJ2-2	6.81081	5.88324	7.40974	7.01604	6.01104	6.19927
TRBJ2-2P	0	0	0	0	0	0
TRBJ2-3	10.1966	10.0288	11.717	9.15342	8.8358	11.9419
TRBJ2-4	1.47993	2.01485	2.6246	2.0226	1.7706	1.66619
TRBJ2-5	9.71744	10.1063	10.8892	8.47508	9.7019	8.8285
TRBJ2-6	2.82883	2.05673	2.4391	2.13532	1.94276	1.87803
TRBJ2-7	14.9722	17.1302	17.0149	18.6181	14.7025	19.4558

## Sheet: Table S4
TRB
variable	RCC1	RCC2	RCC3	RCC4	RCC5	RCC6
total_reads	241953	230805	369298	218065	188849	265901
assigned_reads	128737	118199	178387	103605	81471	120262
functionally_assigned_reads	127388	116936	175367	102010	80509	118713
in_frame_reads	122100	112217	166578	96707	75511	112352
unique_reads	34599	21466	62771	27227	17700	25313
in_frame_unique_reads	31025	18202	55994	23856	14888	21659
diversity_shannon	9.49483	8.03242	10.3436	9.38873	8.3405	8.92197
diversity_simpson	1750.53	1159.22	5394.37	6671.79	805.993	2607.5

## Sheet: Table S5
variable	irAE	TRBV	TRBJ	CRD3	Reads	%Reads
RCC1	grade 2	TRBV29-1	TRBJ2-1	CSVASSMGNEQFF	1878	1.45879
RCC1	grade 2	TRBV11-3	TRBJ2-6	CASSPAGRGANVLTF	915	0.710751
RCC1	grade 2	TRBV7-9	TRBJ2-1	CASSSPDGGNEQFF	841	0.65327
RCC1	grade 2	TRBV5-1	TRBJ2-7	CASSPRLAGSYEQYF	770	0.598119
RCC1	grade 2	TRBV7-2	TRBJ2-1	CASTFEGEQFF	729	0.566271
RCC1	grade 2	TRBV25-1	TRBJ1-3	CASSEYGDTGNTIYF	617	0.479272
RCC1	grade 2	TRBV12-4	TRBJ1-1	CASAPGGTLNTEAFF	411	0.319256
RCC1	grade 2	TRBV7-9	TRBJ2-1	CASSRRTSGNSYNEQFF	331	0.257113
RCC1	grade 2	TRBV6-7	TRBJ1-2	CASSRGLRGYTF	264	0.205069
RCC1	grade 2	TRBV9	TRBJ2-1	CASSLTSTDEQFF	237	0.184096
RCC2	grade 3	TRBV15	TRBJ2-5	CATSRVAGETQYF	1406	1.18952
RCC2	grade 3	TRBV7-9	TRBJ2-7	CASSLDSSYEQYF	928	0.785117
RCC2	grade 3	TRBV28	TRBJ2-5	CASSPDSGKNQETQYF	865	0.731817
RCC2	grade 3	TRBV7-9	TRBJ2-1	CASSLIGVSSYNEQFF	597	0.50508
RCC2	grade 3	TRBV28	TRBJ2-3	CASSDLDSLGPGTDTQYF	558	0.472085
RCC2	grade 3	TRBV7-8	TRBJ2-5	CASSLATGWGETQYF	448	0.379022
RCC2	grade 3	TRBV12-2	TRBJ1-2	CASRRQGAPYGYTF	381	0.322338
RCC2	grade 3	TRBV10-1	TRBJ1-5	CASSQTRNQPQHF	341	0.288497
RCC2	grade 3	TRBV29-1	TRBJ2-1	CSVWSGPQDEQFF	264	0.223352
RCC2	grade 3	TRBV6-1	TRBJ1-2	CASSERQRNPHYGYTF	256	0.216584
RCC3	grade 3	TRBV28	TRBJ2-5	CASRSGKTQYF	1179	0.660923
RCC3	grade 3	TRBV18	TRBJ2-6	CASSPGEGRTISGANVLTF	784	0.439494
RCC3	grade 3	TRBV2	TRBJ1-1	CASSLQYTEAFF	744	0.417071
RCC3	grade 3	TRBV7-3	TRBJ2-3	CASSLSLGTSDTQYF	560	0.313924
RCC3	grade 3	TRBV7-9	TRBJ2-4	CASSLGSRTGNIQYF	555	0.311121
RCC3	grade 3	TRBV11-2	TRBJ1-1	CASSLDQDRFIRVNTEAFF	509	0.285335
RCC3	grade 3	TRBV28	TRBJ2-3	CASSLPPVDREWTDTQYF	491	0.275244
RCC3	grade 3	TRBV3-1	TRBJ2-2	CASSPRVGAGGELFF	354	0.198445
RCC3	grade 3	TRBV11-2	TRBJ2-7	CASSSIAGTYEQYF	310	0.173779
RCC3	grade 3	TRBV3-1	TRBJ2-2	CASSPRPGAGGELFF	188	0.105389
RCC4	grade 2	TRBV28	TRBJ2-7	CASSLAVGGSYEQYF	284	0.274118
RCC4	grade 2	TRBV6-3	TRBJ2-1	CASSYPAGNYNEQFF	265	0.255779
RCC4	grade 2	TRBV15	TRBJ2-1	CATSRDTRKGYNEQFF	263	0.253849
RCC4	grade 2	TRBV15	TRBJ2-2	CATSRTRDTTGELFF	159	0.153467
RCC4	grade 2	TRBV7-9	TRBJ2-3	CASSSGNGDTQYF	130	0.125477
RCC4	grade 2	TRBV4-1	TRBJ1-5	CASSPSDRGYQPQHF	128	0.123546
RCC4	grade 2	TRBV7-3	TRBJ2-2	CASSLTPSNTGELFF	67	0.0646687
RCC4	grade 2	TRBV6-5	TRBJ2-2	CASTPEGTGYTGELFF	61	0.0588775
RCC4	grade 2	TRBV7-2	TRBJ2-6	CASSSRGGGSGANVLTF	61	0.0588775
RCC4	grade 2	TRBV7-3	TRBJ2-1	CASSLGGQGHEQFF	54	0.052121
RCC4	grade 2	TRBV7-6	TRBJ2-2	CASSSNEGSGELFF	54	0.052121
RCC4	grade 2	TRBV4-1	TRBJ1-2	CASTAIEQPELVGYTF	54	0.052121
RCC5	grade 3	TRBV20-1	TRBJ1-4	CSASLSGEGEKLFF	1410	1.73068
RCC5	grade 3	TRBV6-1	TRBJ2-1	CASTESDEQFF	1062	1.30353
RCC5	grade 3	TRBV5-1	TRBJ2-1	CASSSGTSGTYNEQFF	930	1.14151
RCC5	grade 3	TRBV7-2	TRBJ1-4	CASSLEANEKLFF	776	0.952486
RCC5	grade 3	TRBV3-1	TRBJ2-1	CASSPLLFNNEQFF	774	0.950031
RCC5	grade 3	TRBV20-1	TRBJ1-4	CSARDILPGNEKLFF	294	0.360865
RCC5	grade 3	TRBV25-1	TRBJ2-1	CASSGLGRSYNEQFF	270	0.331406
RCC5	grade 3	TRBV6-5	TRBJ1-1	CASSFTGGNAEAFF	269	0.330179
RCC5	grade 3	TRBV6-6	TRBJ1-5	CASSPGRTQPQHF	174	0.213573
RCC5	grade 3	TRBV5-1	TRBJ1-6	CASSSRDRANSPLHF	173	0.212345
RCC6	grade 2	TRBV27	TRBJ2-7	CASRVYSGSPYEQYF	1027	0.853969
RCC6	grade 2	TRBV13	TRBJ2-3	CASSSRTDTQYF	803	0.667709
RCC6	grade 2	TRBV6-5	TRBJ2-5	CASTGDQETQYF	592	0.492259
RCC6	grade 2	TRBV20-1	TRBJ2-1	CSASGGGKKDNEQFF	506	0.420748
RCC6	grade 2	TRBV28	TRBJ2-7	CASSFDGSSYEQYF	224	0.18626
RCC6	grade 2	TRBV7-6	TRBJ2-3	CASSPWTGTTDTQYF	211	0.17545
RCC6	grade 2	TRBV2	TRBJ2-7	CASSAGPPYEQYF	203	0.168798
RCC6	grade 2	TRBV28	TRBJ2-7	CASISTGTGSYEQYF	188	0.156325
RCC6	grade 2	TRBV20-1	TRBJ2-7	CSASGGHEQYF	143	0.118907
RCC6	grade 2	TRBV28	TRBJ2-7	CASSTLNDEQYF	130	0.108097
